# Supplementary material for: The 2.3 Å Structure of A21, a Protein Component of the Conserved Poxvirus Entry-Fusion Complex
Source: bioRxiv. 2025 Jan 8:2025.01.08.631918. Preprint. [Version 1] doi: 10.1101/2025.01.08.631918 (PMC12190314; doi:10.1101/2025.01.08.631918)
Supplement: Supplement 1 [file media-1.zip]

Archive with 2 entries (2 files):
- SUPPLEMENTARY FIGURES.pdf
- __MACOSX/._SUPPLEMENTARY FIGURES.pdf
